# Supplementary material for: Genetically Matched Human iPS Cells Reveal that Propensity for Cartilage and Bone Differentiation Differs with Clones, not Cell Type of Origin
Source: PLoS One. 2013 Jan 31;8(1):e53771. doi: 10.1371/journal.pone.0053771 (PMC3561398; doi:10.1371/journal.pone.0053771)
Supplement: Table S1 — Primer sequences. (XLS) [file pone.0053771.s013.xls]

## Sheet: Table S1
Table S1. Primer sequences.
Primer	Sequence (5' to 3')	Applications
hOCT4-S1061 (66-22)	GCTCTCCCATGCATTCAAACTGA	OCT3/4 Tg genomic
hSOX2-S875 (66-23)	TTCACATGTCCCAGCACTACCAGA	SOX2 Tg genomic
hKlf4-S1380 (66-24)	CCACCTCGCCTTACACATGAAGA	KLF4 Tg genomic
hcMycS1203 (66-25)	ATACATCCTGTCCGTCCAAGCAGA	c-MYC Tg genomic
TgAS3 (69-58)	CTT ACG CGA AAT ACG GGC AGA CA	Tg genomic and RT-PCR
pMXs-TgAS (41-49)	GACATGGCCTGCCCGGTTATTATT	Tg genomic and RT-PCR
hOCT3/4-S1165	GAC AGG GGG AGG GGA GGA GCT AGG	Endo OCT3/4
hOCT3/4-AS1283	CTT CCC TCC AAC CAG TTG CCC CAA AC
hSOX2-S1430	GGG AAA TGG GAG GGG TGC AAA AGA GG	Endo SOX2 RT-PCR
hSOX2-AS1555	TTG CGT GAG TGT GGA TGG GAT TGG TG
ECAT4-macaca-968S	CAG CCC CGA TTC TTC CAC CAG TCC C	NANOG RT-PCR
ECAT4-macaca-1334AS	CGG AAG ATT CCC AGT CGG GTT CAC C
hpH34-S40	ATA TCC CGC CGT GGG TGA AAG TTC	ESG1/DPPA5 RT-PCR
hpH34-AS259	ACT CAG CCA TGG ACT GGA GCA TCC
hREX1-RT-U	CAG ATC CTA AAC AGC TCG CAG AAT	ZFP42 RT-PCR
hREX1-RT-L	GCG TAC GCA AAT TAA AGT CCA GA
hDNMT3B-S2502	TGC TGC TCA CAG GGC CCG ATA CTT C	DNMT3B RT-PCR
hDNMT3B-S2716	TCC TTT CGA GCT CAG TGC ACC ACA AAA C
SOX9-F	GAACGCACATCAAGACGGAG	SOX9 RT-PCR
SOX9-R	TCTCGTTGATTTCGCTGCTC
ACAN-F	TGAGGAGGGCTGGAACAAGTACC	ACAN RT-PCR
ACAN-R	GAGGTGGTAATTGCAGGGAACA
RUNX2-F	TTACTTACACCCCGCCAGTC	RUNX2 RT-PCR
RUNX2-R	TATGGAGTGCTGCTGGTCTG
OSTERIX-F	GCCAGAAGCTGTGAAACCTC	OSTERIX RT-PCR
OSTERIX-R	GCTGCAAGCTCTCCATAACC
PPARγ-F	GCTGTTATGGGTGAAAACTCTG	PPARγ RT-PCR
PPARγ-R	ATAAGGTGGAGATGCAGGCTC
hPAX6-S1206	ACC CAT TAT CCA GAT GTG TTT GCC CGA G	PAX6 RT-PCR
hPAX6-AS1497	ATG GTG AAG CTG GGC ATA GGC GGC AG
hMAP2-S5401	CAG GTG GCG GAC GTG TGA AAA TTG AGA GTG	MAP2 RT-PCR
hMAP2-AS5587	CAC GCT GGA TCT GCC TGG GGA CTG TG
hSOX17-S423	CGC TTT CAT GGT GTG GGC TAA GGA CG	SOX17 RT-PCR
hSOX17-AS583	TAG TTG GGG TGG TCC TGC ATG TGC TG
hFOXA2-S208	TGG GAG CGG TGA AGA TGG AAG GGC AC	FOXA2 RT-PCR
hFOXA2-AS398	TCA TGC CAG CGC CCA CGT ACG ACG AC
hAFP-S948	GAA TGC TGC AAA CTG ACC ACG CTG GAA C	AFP RT-PCR
hAFP-AS1201	TGG CAT TCA AGA GGG TTT TCA GTC TGG A
hBRACHYURY-S1292	GCC CTC TCC CTC CCC TCC ACG CAC AG	T RT-PCR
hBRACHYURY-AS1540	CGG CGC CGT TGC TCA CAG ACC ACA GG
hPDGFRa-S	AACCCTGCTGATGAAAGCACACGGA	PDGFRa RT-PCR
hPDGFRa-AS	TCCATTCCTCGGGCAACTTG
hPAX1-F	CGTCAGCATCCCGCGCTCAT	PAX1 RT-PCR
hPAX1-R	ACACGCCGTGCTGGTTGGAG
hOSR1-F	AGAGACGTGCTCAGCCCCAGG	OSR1 RT-PCR
hOSR1-R	GGGCAGATGGTCCGAAGGCA
hHAND1-F	ACGTGCTGGCCAAGGATGCA	HAND1 RT-PCR
hHAND1-R	GCGGGATGCGTAGCACCAGTC
hPDGFRb-F	GTCGGTGGACTATGTGCCCATGC	PDGFRb RT-PCR
hPDGFRb-R	TGTAACCTTCGCCCAACAGT
hACTB-F	AAGAGAGGCATCCTCACCCT	ACTB RT-PCR
hACTB-R	TACATGGCTGGGGTGTTGAA
hSOX9 S1177	GACTTCCGCGACGTGGAC	SOX9 RT-qPCR
hSOX9 AS1275	GTTGGGCGGCAGGTACTG
hCOL2 S4454	GGCAATAGCAGGTTCACGTACA	COL2A1 RT-qPCR
hCOL2 AS4532	CGATAACAGTCTTGCCCCACTT
hCOMP-F	CAACTGTCCCCAGAAGAGCAA	COMP RT-qPCR
hCOMP-R	TGGTAGCCAAAGATGAAGCCC
hACAN S790	TCGAGGACAGCGAGGCC	ACAN RT-qPCR
hACAN AS874	TCGAGGGTGTAGCGTGTAGAGA
Osteocalcin-F	GACTGTGACGAGTTGGCTGA	OSTEOCALCIN RT-qPCR
Osteocalcin-R	CTGGAGAGGAGCAGAACTGG
COL1-F	CTGCAAGAACAGCATTGCAT	COL1A1 RT-qPCR
COL1-R	GGCGTGATGGCTTATTTGTT
NLRP3 S375	GGCATATCACAGTGGGATTC	NLRP3 RT-qPCR
NLRP3 AS463	GATCTTCGCTGCGATCAAC
hACTB S828	CACCATTGGCAATGAGCGGTTC	ACTB RT-qPCR
hACTB AS962	AGGTCTTTGCGGATGTCCACGT
